# Supplementary material for: Diagnostic Potential of Zinc Finger Protein-Specific Autoantibodies and Associated Linear B-Cell Epitopes in Colorectal Cancer
Source: PLoS One. 2015 Apr 13;10(4):e0123469. doi: 10.1371/journal.pone.0123469 (PMC4395473; doi:10.1371/journal.pone.0123469)
Supplement: S1 Table — (XLSX) [file pone.0123469.s001.xlsx]

## Sheet: Sheet1
S1 Table. Zinc finger motif sequences for ZNF346, ZNF638, ZNF700 and ZNF768.
Zinc finger Protein	Zinc finger motif	Position	Amino acid sequence	Source
ZNF346	Matrin-like 1	70-104	FTNTQCKVCCALLISESQKLAHYQSKKHANKVKRY	http://www.nextprot.org/db/entry/NX_Q9UL40/sequence
	Matrin-like 2	131-165	DKNQCCPICNMTFSSPVVAQSHYLGKTHAKNLKLK
	Matrin-like 3	182-216	DPDKFCSLCHATFNDPVMAQQHYVGKKHRKQETKL
	Matrin-like 4	236-270	GKGYPCKTCKIVLNSIEQYQAHVSGFKHKNQSPKT
ZNF638	Matrin-like 1	1928-1958	FFCPICSLFYSGEKAMTNHCKSTRHKQNTEK	http://www.nextprot.org/db/entry/NX_Q14966/sequence
ZNF700	classical C2H2 1	194 - 216	YACKVCGKTFIFHSSIRRHMVMH	http://www.nextprot.org/db/entry/NX_Q9H0M5/sequence
	classical C2H2 2	222 - 244	YKCKFCGKAFHSFSLYLIHERTH
	classical C2H2 3	250 - 272	YECKQCGKSFTYSATLQIHERTH
	classical C2H2 4	278 - 300	YECSKCDKAFHSSSSYHRHERSH
	classical C2H2 5	306 - 328	YQCKECGKAFAYTSSLRRHERTH
	classical C2H2 6	362 - 384	YKCKICGKGFYSAKSFQTHEKTH
	classical C2H2 7	390 - 412	YKCKQCGKAFNLSSSFRYHERIH
	classical C2H2 8	418 - 440	YECKQCGKAFRSASQLRVHGGTH
	classical C2H2 9	446 - 468	YECKECGKAFRSTSHLRVHGRTH
	classical C2H2 10	474 - 502	YECKECGKAFRYVKHLQIHERTEKHIRMP
	classical C2H2 11	508 - 530	YKCSICEKGFYSAKSFQTHEKTH
	classical C2H2 12	536 - 558	YECNQCGKAFRCCNSLRYHERTH
	classical C2H2 13	564 - 586	YECKQCGKAFRSASHLRMHERTH
	classical C2H2 14	592 - 614	YECKQCGKAFSCASNLRKHGRTH
	classical C2H2 15	620 - 642	YECKQCGKAFRSASNLQMHERTH
	classical C2H2 16	648 - 670	YECKQCGKAFRSASNLQMHERTH
	classical C2H2 17	676 - 698	YECKHCGNGFTSAKILQIHARTH
	classical C2H2 18	704 - 726	YECKECGKAFNYFSSLHIHARTH
ZNF768	classical C2H2 1	261 - 283	NICGICGKSFGRGSTLIQHQRIH	http://www.nextprot.org/db/entry/NX_Q9H5H4/sequence
	classical C2H2 2	289 - 311	YKCEVCSKAFSQSSDLIKHQRTH
	classical C2H2 3	317 - 339	YKCPRCGKAFADSSYLLRHQRTH
	classical C2H2 4	345 - 367	YKCPHCGKAFGDSSYLLRHQRTH
	classical C2H2 5	373 - 395	YSCTECGKCYSQNSSLRSHQRVH
	classical C2H2 6	401 - 423	FSCGICGKSFSQRSALIPHARSH
	classical C2H2 7	429 - 451	FKCPECGKRFGQSSVLAIHARTH
	classical C2H2 8	457 - 479	YSCPDCGKTFNRSSTLIQHQRSH
	classical C2H2 9	485 - 507	YRCAVCGKGFCRSSTLLQHHRVH
	classical C2H2 10	513 - 535	YKCDDCGKAFSQSSDLIRHQRTH
