# Supplementary material for: Diagnostic Potential of Zinc Finger Protein-Specific Autoantibodies and Associated Linear B-Cell Epitopes in Colorectal Cancer
Source: PLoS One. 2015 Apr 13;10(4):e0123469. doi: 10.1371/journal.pone.0123469 (PMC4395473; doi:10.1371/journal.pone.0123469)
Supplement: S2 Table — (XLSX) [file pone.0123469.s002.xlsx]

## Sheet: Sheet1
S2 Table. Local similarity (SIM) based alignments between ZNF protein pairs.
ZNF346/ZNF638	ZNF346/ZNF700	ZNF346/ZNF768	ZNF638/ZNF700	ZNF638/ZNF768	ZNF700/ZNF768
285 IQKDSTTL	237 KGYPCKTC	136 CPICNMTFS	1736 VDEIQDDS	1304 KGNMDEKEEKE	410 RIHTGEKPY
1739 IQDDSSDL	192 KPYACKVC	403 CGICGKSFS	91 VNEIKEDS	29 RGNMSENEEEE	281 RIHTGEKPY
** ** *	* * ** *	* ** **	* ** **	*** * ** *	*********
80 ALLISES	237 KGYPCKTC	136 CPICNMTF	493 PRRSRRS	980 NMNIKDEEAI	439 THTGEKPY
1222 ALLPSDS	304 KPYQCKEC	459 CPDCGKTF	79 PRRSFRS	31 NMSENEEEEI	310 THTGERPY
*** * *	* * ** *	** * **	**** **	** ** *	***** **
169 TKVEALHQ	237 KGYPCKTC	30 EPDGVRFDRE	556 FRSVSPERM	1688 EVEELP	479 CGKAF
1819 TKLESLSQ	730 KPYECKDC	73 EPQSPRFEPE	573 FRSASHLRM	50 EVEEIP	350 CGKAF
** * * *	* * ** *	** ** *	*** * **	**** *	*****
267 SPKTVAS	237 KGYPCKTC		499 SSSSHRFRRS	324 SQSLIPPS	505 ERPYKC
1907 SGKSVAS	646 KPYECKEC		290 SSSYHRHERS	90 SPGLVPPS	376 ERPYSC
* * ***	* * ** *		*** ** **	* * ***	**** *
145 SPVVAQSHY	237 KGYPCKTC		22 PSGMRP	1881 MSEVDEE	473 PYECKECGK
1052 SPESAQSMY	248 KPYECKQC		502 PSGERP	32 MSENEEE	372 PYSCTECGK
** *** *	* * ** *		*** **	*** **	** * ****
111 ETLKGET	237 KGYPCKTC		566 RRSVRS	46 GRARG	693 IHARTH
1163 ETLELET	416 KPYECKQC		80 RRSFRS	250 GRARG	446 IHARTH
*** **	* * ** *		*** **	*****	******
	237 KGYPCKTC		499 SSSSHRFRRSRSPM	1094 PELEKESP	503 SGERPYKC
	618 KPYECKQC		289 SSSSYH-RHERSHM	112 PEFESQSP	515 SGERPYKC
	* * ** *		**** * ** *	** * **	********
	237 KGYPCKTC		866 EIKTSIEVK	374 QSQADIPIRSPF	357 SGERPYKC
	590 KPYECKQC		116 EKKASPEVK	205 QPTGDLPIGPPF	508 SGERPYKC
	* * ** *		* * * ***	* * ** **	********
	237 KGYPCKTC		611 KTSSGTKP	1096 LEKESPG	198 VCGKTF
	562 KPYECKQC		326 RTHSGKKP	58 LEPQSPG	489 VCGKGF
	* * ** *		* ** **	** ***	**** *
	237 KGYPCKTC		1123 KPNELEEES	1094 PELEKESP	737 CGKAFS
	444 KPYECKEC		90 KVNEIKEDS	70 PEFEPQSP	294 CSKAFS
	* * ** *		* ** * *	** * **	* ****
	237 KGYPCKTC		582 VQRSGHGT	1673 DLLKQER	186 RDHTGEKPYACKVCGKTF
	472 KPYECKEC		214 VMHSGDGT	303 DLIKHQR	505 RVHSGERPYKCDDCGKAF
	* * ** *		* ** **	** * *	* * ** ** * *** *
	237 KGYPCKTC		611 KTSSGTKP	1969 QNEAEERS	186 RDHTGEKPYACKVCGKTF
	674 KPYECKHC		528 KTHTGEKP	34 ENEEEEIS	421 RSHAREKPFKCPECGKRF
	* * ** *		** * **	** ** *	* * *** * *** *
			1754 VTEEDEDS	440 DWIQHQNTST	160 GPKPYKC
			91 VNEIKEDS	303 DLIKHQRTHT	341 GQKPYKC
			* * ***	* * ** * *	* *****
				1097 EKESPG	459 SHLRVH
				80 EPESPG	390 SHQRVH
				* ****	** ***
				1489 QSQETEARPS	70 QNIEYEYQNPR
				159 QSPEFEAQSS	110 QSPEFESQSPR
				** * ** *	* * * * **
				440 DWIQHQNT	160 GPKPYKC
				527 DLIRHQRT	313 GERPYKC
				* * ** *	* ****
				476 GNRKENE	160 GPKPYKC
				30 GNMSENE	509 GERPYKC
				** ***	* ****
				1166 ELETQGEE	224 CKFCGKAF
				155 ELKTQSPE	263 CGICGKSF
				** ** *	* *** *
				294 SGLHISGG	70 QNIEYEYQNPR
				184 SPLNISVG	68 QSPEFEPQSPR
				* * ** *	* * * * **
					431 SQLRVHGG
					390 SHQRVHTG
					* *** *
					74 YEYQNP
					121 YEPQSP
					** * *
