# Supplementary material for: Diagnostic Potential of Zinc Finger Protein-Specific Autoantibodies and Associated Linear B-Cell Epitopes in Colorectal Cancer
Source: PLoS One. 2015 Apr 13;10(4):e0123469. doi: 10.1371/journal.pone.0123469 (PMC4395473; doi:10.1371/journal.pone.0123469)
Supplement: S3 Table — (XLSX) [file pone.0123469.s003.xlsx]

## Sheet: Sheet1
S3 Table. Bepipred linear epitope prediction.
Number of peptides	Start	End	Peptide	Length
Zinc finger protein ZNF346
1	1	21	MEYPAPATVQAADGGAAGPYS	21
2	28	35	GQEPDGVR	8
3	50	57	GAQPVGRE	8
4	118	130	KKLDSDQKSSRSK	13
5	207	208	KK	2
6	227	237	DPAVTDFPAGK	11
7	259	266	GFKHKNQ	8
8	280	283	MQRQ	4
9	285	288	IQKD	4
Zinc finger protein ZNF638
1	6	9	FNPR	4
2	11	33	DFPLQRPRAPNPSGMRPPGPFMR	23
3	48	48	A	1
4	61	64	YQN	4
5	75	81	QHRTDPR	7
6	93	108	QQKKGKPHGSRWDDEP	16
7	122	130	TQVTEQSPK	9
8	132	136	QSRYT	5
9	157	158	LS	2
10	159	164	YPDEQL	6
11	189	199	LPNLPSQSRNK	11
12	214	218	ASKYG	5
13	229	237	YDPEIPTDE	9
14	239	239	N	1
15	246	249	QNIS	4
16	270	276	RQMDFPG	7
17	327	331	LIPPS	5
18	345	347	VSQ	3
19	361	369	NVHVGSRGS	9
20	454	460	CRQLRQQ	7
21	466	494	PEILPSRRNEGNRKENETPRRRSHSPS	29
22	512	513	MH	2
23	530	533	ISRY	4
24	541	542	SP	2
25	562	563	ER	2
26	577	581	ALEDV	5
27	593	624	KQKHLEAADKGHSPAQKPKTSSGTKPSVKP	32
28	633	633	G	1
29	674	679	YGSVLL	6
30	739	745	IKGKSVK	7
31	747	747	C	1
32	717	719	KKV	3
33	780	787	ASKAVE	8
34	794	801	KTGQAKAS	8
35	821	827	TVAVKGN	7
36	835	852	KSGGKKSLEAKKTGNV	18
37	852	852	N	1
38	876	886	TENCAKEAISD	11
39	900	900	E	1
40	967	967	M	1
41	980	986	NMNIKDE	7
42	1001	1002	AN	2
43	1036	1039	HHVF	4
44	1051	1052	DS	2
45	1079	1079	L	1
46	1077	1119	CSLSPKIDLPEVQIEHDPELEKESPGLKNSPIDESEVQTAT	43
47	1127	1138	LEEESTPSIQTE	12
48	1151	1156	AEKATC	6
49	1198	1198	E	1
50	1222	1227	ALLPSD	6
51	1259	1259	D	1
52	1266	1274	EKNETVSEI	9
53	1279	1281	CIV	3
54	1283	1295	LVPGIPTGDEKTV	13
55	1309	1318	EKEEKEFNTK	10
56	1329	1332	EKAE	4
57	1342	1356	KVEKMAAMKEKPAEN	15
58	1367	1371	VGQAN	5
59	1381	1405	ILAVSDVSSSKPSIKAVIVSSPKA	25
60	1421	1426	VPRDQI	6
61	1438	1438	A	1
62	1442	1446	LSAKE	5
63	1439	1444	LLKP	6
64	1445	1445	S	1
65	1464	1472	TRGGSGRIS	9
66	1480	1487	KLDYRDIT	8
67	1489	1507	QSQETEARPSIMKRDDS	19
68	1527	1538	KSKEEPLFPFNL	12
69	1559	1568	NPLKGKRK	10
70	1579	1584	LKKKKG	6
71	1632	1635	NMEE	4
72	1663	1671	VTVDEIG	9
73	1697	1703	SADITFA	7
74	1712	1716	GDTVR	5
75	1727	1734	PEDPSTLV	8
76	1751	1760	LDEVTEEDED	10
77	1758	1771	LKEELNFVTVDEVG	14
78	1822	1822	E	1
79	1833	1834	NV	2
80	1838	1847	DLKTMIERHL	10
81	1855	1886	RVRIGKTLPSEKAVVTEPAKGEEAFQMSEVDE	32
82	1921	1922	FL	2
Zinc finger protein ZNF700
1	10	21	REDPGTSESREM	12
2	76	77	YQ	2
3	94	94	S	1
4	105	106	TQ	2
5	117	121	KKASP	5
6	146	150	RGDTG	5
7	155	169	EYQEYGPKPYKCQQP	15
8	182	190	RTQERDHTG	9
9	241	248	ERTHTGE	8
10	268	275	HERTHTGE	8
11	298	298	R	1
12	301	301	M	1
13	322	330	RRHERTHSG	9
14	353	356	IRMN	4
15	376	380	SFQTH	5
16	409	413	ERIHT	5
17	432	440	QLRVHGGTH	9
18	461	468	LRVHGRTH	8
19	495	499	TEKHI	5
20	520	529	AKSFQTHEKT	10
21	548	556	CNSLRYHER	9
22	577	584	SHLRMHER	8
23	603	611	CASNLRKHG	9
24	632	639	ASNLQMHE	8
25	661	664	SSFQ	4
26	719	719	L	1
27	721	721	I	1
Zinc finger protein ZNF768
1	11	23	EPQDVQSSDEMRS	13
2	33	50	SENEEEEISQQEGSGDYE	18
3	58	149	LEPQSPGFEPQSPEFEPQSPRFEPESPGFESRSPGLVPPSPEFAPRSPESDSQSPEFESQSPRYEPQSPGYEPRSPGYEPRSPGYESESSRY	92
4	152	163	QNTELKTQSPEF	12
5	166	169	QSSK	4
6	179	183	NPEEK	5
7	200	215	QGFGEQPTGDLPIGPP	16
8	240	257	GALRGPGRRGGRARGGQG	18
9	282	284	IHT	3
10	306	314	KHQRTHTGE	9
11	335	342	HQRTHSGQ	8
12	363	363	H	1
13	365	365	R	1
14	419	420	HA	2
15	451	453	HLP	3
16	472	477	LIQHQR	6
17	503	507	HHRVH	5
